# Supplementary material for: Reduced Right Ventricular Native Myocardial T1 in Anderson-Fabry Disease: Comparison to Pulmonary Hypertension and Healthy Controls
Source: PLoS One. 2016 Jun 15;11(6):e0157565. doi: 10.1371/journal.pone.0157565 (PMC4909219; doi:10.1371/journal.pone.0157565)
Supplement: S1 File — (XLSX) [file pone.0157565.s001.xlsx]

## Sheet: Sheet1
ID	Age (yrs)	Gender	Weight (kg)	Height (m)	BSA (m2)	BMI (kg/m2)	HR (bpm)	RVI thickenss (mm)	IVS thickness (mm)	LVI thickness (mm)	RVI-T1 Obs1-1 (ms)	RVI-T1 Obs1-2 (ms)	IVS-T1 Obs1-1 (ms)	IVS-T1 Obs1-2 (ms)	LVI-T1 Obs1-1 (ms)	LVI-T1 Obs1-2 (ms)	RV-T1 Obs2-1 (ms)	RV-T1 Obs2-2 (ms)	IVS-T1 Obs2-1 (ms)	IVS-T1 Obs2-2 (ms)	LVI-T1 Obs2-1 (ms)	LVI-T1 Obs2-2 (ms)	RV LGE	RVinsertion LGE	IVS LGE	LVI LGE	LVEDVi (mL/m2)	LVESVi (mL/m2)	LVEF (%)	LVmass (g/m2)	RVEDVi (mL/m2)	RVESVi (mL/m2)	RVEF (%)	On ERT
AFD-01	51	F	61	1.52	1.6219	26.402	72.029	4.3	11.2	7	1098.4	1053.5	1102.6	1128.4	1080.5	1099	1069	1029.3	1134.2	1121.4	1098.3	1131.8	-	-	-	-	69.0548	18.4968	73.2143	57.3402	49.9414	9.86497	80.2469	No
AFD-02	55	F	62.6	1.69	1.7152	21.918	68.493	5.4	13.1	9.9	1158.5	1162	994.09	989.67	1073.6	1057.7	1156.3	1159.9	1008.6	997.89	1054.5	1044.8	-	+	-	-	71.7118	22.7379	68.2927	76.959	56.5532	14.5756	74.2268	No
AFD-03	36	M	109	1.75	2.3434	35.592	64.171	5.8	13	8.2	1045.6	1047.3	1055.6	1086.9	1154.8	1175.9	1043.2	1031.5	1088.5	1101.8	1084.2	1138.7	-	-	-	-	77.6649	31.1513	59.8901	79.7986	76.8115	30.2979	60.5556	Yes
AFD-04	37	M	78.925	1.9558	2.0587	20.633	78.637	4.7	12.6	11.1	1141.6	1061.5	1085.2	1081.8	1040.4	1075.3	1098.8	1132.3	1107.4	1102.9	1043.6	1044.6	N/A	N/A	N/A	N/A	85.9766	35.4593	58.7571	132.608	77.2332	32.0591	58.4906	Yes
AFD-05	51	M	65.771	1.7272	1.7766	22.047	41.638	5.7	16	10.1	1090.7	1089.6	1063.4	1059.2	1044.8	1041.3	1087.1	1087.5	1062.3	1063.5	1057	1043.8	N/A	N/A	N/A	N/A	109.197	24.2035	77.8351	140.155	100.754	29.2694	70.9497	Yes
AFD-06	50	M	72.121	1.7272	1.8669	24.176	70.093	4.1	15	14.8	1038.6	984.18	1014.8	1034.8	1037.6	1062	1080.5	1104.9	1016.4	1017.1	1025.6	1041.5	N/A	N/A	N/A	N/A	76.5976	25.1754	67.1329	99.0948	64.8133	18.7477	71.0744	Yes
PH-01	59	F	65.771	1.5748	1.7128	26.52	94.192	6.2	9.7	5.9	1245.3	1229.9	1140.1	1166.5	1278.1	1338.2	1372.3	1338.7	1259.3	1263	1317.5	1086.4	+	+	-	-	50.794	13.4283	73.5632	52.5455	65.9738	35.0304	46.9027	N/A
PH-02	26	F	61.235	1.7018	1.6997	21.144	57.088	9.1	8	4.1	1235.1	1215.8	1343	1337.8	1291.9	1269.4	1221.3	1230	1320.1	1325.4	1263.1	1261.3	-	+	+	-	72.3657	30.5936	57.7236	53.5389	196.505	131.2	33.2335	N/A
PH-03	54	F	92.533	1.651	2.0969	33.947	87.719	6.6	10	4.3	1234.8	1242.4	1476.8	1472.3	1292.5	1314.8	1218.9	1182.2	1456.7	1460.1	1261.6	1262.8	-	+	-	-	58.658	17.6451	69.9187	54.366	108.255	64.8576	40.0881	N/A
PH-04	32	F	111.27	1.7526	2.3709	36.224	86.207	6.9	11.5	6.6	1193.3	1181.5	1313.3	1328.3	1336.2	1287.4	1201.3	1196.1	1311.6	1339.1	1294.2	1355.2	-	+	+	-	49.3483	19.8237	59.8291	43.4434	85.1997	48.9266	42.5743	N/A
PH-05	73	M	103.28	1.7272	2.2647	34.621	66.593	4	10.6	6.1	1312.1	1324.5	1199.8	1209.6	1167.1	1132.4	1321.4	1341.7	1217.3	1192.1	1150.5	1141.1	-	+	-	-	52.104	22.9611	55.9322	50.7794	126.728	80.3638	36.5854	N/A
PH-06	54	F	72.575	1.651	1.84	26.625	75.949	5.3	8.8	4	1212.6	1195.2	1206.7	1229.6	1278.9	1273.6	1159.7	1149.8	1182	1173.1	1361.8	1249.5	-	+	-	+	58.6957	22.8261	61.1111	50	157.065	113.587	27.6817	N/A
HC-01	45	F	68.039	1.7018	1.7987	23.493	52.31	1.5	6.3	4.9			1246.6		1181.8								-	-	-	-	68.9387	26.13	62.0968	48.9242	58.9315	27.2419	53.7736	N/A
HC-02	59	M	68.039	1.7272	1.8093	22.807	69.849	1.9	9.2	7.5			1068		1215								-	-	-	-	56.9281	20.4499	64.0777	37.0309	43.6633	16.581	62.0253	N/A
HC-03	53	F	58.967	1.651	1.6456	21.633	60.545	1.6	7.1	6.3			1078.6		1177.2								-	-	-	-	69.8833	29.7764	57.3913	58.3374	68.0603	23.0919	66.0714	N/A
HC-04	50	M	74.843	1.7526	1.9156	24.366	70.505	2.2	11.7	9.9			1141.9		1175.5								-	-	-	-	66.2978	27.1455	59.0551	72.0401	73.0842	37.5861	48.5714	N/A
HC-05	53	F	85.275	1.7018	2.031	29.445	61.856	1.3	7.1	4.9			1207.8		1143.8								-	-	-	-	70.4087	28.065	60.1399	43.3284	65.485	24.6184	62.406	N/A
HC-06	50	F	90.718	1.6002	2.0491	35.428	63.358	2.2	7.3	6.1			1147.7		1186								-	-	-	-	87.8434	25.377	71.1111	54.6581	81.4992	26.8411	67.0659	N/A
HC-07	51	F	88.904	1.6002	2.027	34.719	51.238	2	6.4	5.3			1154.8		1175.6								-	-	-	-	71.5343	25.6537	64.1379	51.8007	79.4277	28.1204	64.5963	N/A
HC-08	70	F	85.729	1.7272	2.0488	28.737	64.378	1.7	8.2	4.5			1198.2		1164.2								-	-	-	-	61.4994	23.9164	61.1111	43.9282	68.3327	27.3331	60	N/A
HC-09	54	M	72.575	1.6764	1.8512	25.824	57.748	2.4	9.1	4.9			1077.6		1220.3								-	-	-	-	62.6621	17.8263	71.5517	54.019	58.8807	21.0674	64.2202	N/A
HC-10	54	F	52.163	1.6002	1.5216	20.371	69.045	3	6	3.9			1223.3										-	-	-	-	72.2923	19.7161	72.7273	57.1767	65.0631	21.6877	66.6667	N/A
HC-11	51	M	89.811	1.8796	2.1723	25.421	67.039	2.4	9.5	6.3			1171.3		1180.1								-	-	-	-	83.3218	31.3032	62.4309	62.6065	79.1788	40.0497	49.4186	N/A
HC-12	50	F	54.885	1.651	1.5833	20.135	76.142	2.3	6.7	3.8			1246.8										-	-	-	-	77.6858	29.6848	61.7886	53.0537	78.3174	30.3164	61.2903	N/A
HC-13	21	M	72.6	1.8	1.9045	22.407	61.92	1.6	6.9	5.5			1198.8		1190								-	-	-	-	80.5478	28.0541	65.1709	58.9346	82.4731	41.6682	49.4767	N/A
HC-14	24	M	63.5	1.65	1.7121	23.324	63.224	2.5	6.9	6.8			1148.7		1149.2								-	-	-	-	94.3974	41.0248	56.5403	70.2766	106.466	56.8261	46.625	N/A
HC-15	26	M	105	1.88	2.3629	29.708	70.258	1.9	7.3	8.3			1181.3		1199.7								-	-	-	-	76.6847	36.7286	52.1044	63.5419	92.4838	48.377	47.6914	N/A
HC-16	23	M	79.5	1.52	1.8702	34.41	60.667	2.6	10.2	6.6			1213.8		1111.3								-	-	-	-	126.461	50.0918	60.3897	87.656	139.466	57.4912	58.7777	N/A
HC-17	21	M	56.7	1.68	1.6224	20.089	65.574	2.9	7.6	5.3			1130.8		1211.4								-	-	-	-	85.5714	37.27	56.4457	75.0935	83.4196	33.0646	60.3635	N/A
HC-18	20	F	50	1.63	1.4983	18.819	78.329	2.4	6.9	5.2			1264.7		1274.2								-	-	-	-	60.9705	23.6622	61.1907	45.4147	48.563	22.2552	54.1725	N/A
HC-19	28	F	54.5	1.55	1.5384	22.685	71.685	2.1	6.4	4.1			1259.7		1130.9								-	-	-	-	95.7921	38.678	59.623	60.5129	92.4207	48.1455	47.9062	N/A
HC-20	26	F	50.5	1.7	1.5317	17.474	68.415	1.7	6.3	5.2			1254.8		1274.8								-	-	-	-	67.8429	21.287	68.6231	49.7907	65.1094	23.5764	63.7895	N/A
HC-21	22	M	59	1.73	1.6769	19.713	53.812	2.5	8.7	5.6			1157.7		1116								-	-	-	-	82.8062	34.0762	58.8483	73.5847	81.263	27.6618	65.9602	N/A
AFD = Anderson-Fabry disease; PH = pulmonary hypertension; HC = healthy control; BSA = body surface area; BMI = body mass index; HR = heart rate; bpm = beats per minute
RVI = inferior right ventricle wall; IVS = interventricular septum; LVI = inferior left ventricular wall; EF = ejection fraction; LVEDVi = left ventricular end-diastolic volume indexed; LVESVi = left ventricular end-systolic volume indexed; RVI = inferior right ventricular wall; RVEDVi = right ventricular end-diastolic volume indexed; RVESVi = right ventricular end-systolic volume indexed
